# Supplementary material for: A HepG2 Cell-Based Biosensor That Uses Stainless Steel Electrodes for Hepatotoxin Detection
Source: Biosensors (Basel). 2022 Mar 4;12(3):160. doi: 10.3390/bios12030160 (PMC8946082; doi:10.3390/bios12030160)
Supplement: Supplementary file 1 [file biosensors-12-00160-s001.zip]

Archive with 1 entries (1 files):
- biosensors-1614531-supplementary.pdf
